# Supplementary material for: Examining the Association between Mitochondrial Genome Variation and Coronary Artery Disease
Source: Genes (Basel). 2022 Mar 15;13(3):516. doi: 10.3390/genes13030516 (PMC8953999; doi:10.3390/genes13030516)
Supplement: Supplementary file 1 [file genes-13-00516-s001.zip]

Archive with 1 entries (1 files):
- genes-1629194-supplementary.xls
